# Supplementary material for: Does the severity or cause of preoperative stiffness affect the clinical results and range of motion after total knee arthroplasty?
Source: PLoS One. 2018 Oct 11;13(10):e0205168. doi: 10.1371/journal.pone.0205168 (PMC6181344; doi:10.1371/journal.pone.0205168)
Supplement: S1 Appendix — The entire dataset used in this study is presented in the file S1 Appendix. (XLSX) [file pone.0205168.s001.xlsx]

## Sheet: Sheet1
ID	age	height	weight	BMI	ROM type	case of stiffness	complications	range of motion	preop_WOMAC	KSS	KSFS	ROM_2Y	WOMAC_2Y	KSS_2Y	KSFS_2Y	ROM_gain
1	71	155	70	29.1	1	1	2	25	52	25	20	80	40	63	61	55
2	69	149	49	22.1	1	3	3	35	53	31	25	75	41	57	58	40
3	59	149	53	23.8	1	3	1	35	51	33	30	70	39	55	59	35
4	72	152	56	24	1	2	2	35	49	36	30	95	20	65	70	60
5	74	145	58	27.6	1	1	1	45	53	37	29	80	31	52	63	35
6	37	145	39	18.5	1	4	2	45	56	38	32	80	38	58	65	35
7	74	148	51	23.6	1	4	1	45	45	40	38	90	35	64	64	45
8	72	149	60	27	1	3	1	45	59	29	33	85	36	59	61	40
9	73	169	78	27.1	1	2	1	45	46	36	33	100	28	73	77	55
10	65	151	75	33	1	1	1	50	51	39	37	90	30	65	70	40
11	71	150	47	21.1	1	1	3	50	52	35	33	95	29	72	71	45
12	58	139	63	32.5	1	3	3	50	45	31	38	95	33	63	62	45
13	58	156	61	25.3	1	1	1	50	52	37	33	95	29	71	73	45
14	69	150	51	22.5	1	1	1	50	54	41	37	100	28	77	74	50
15	73	145	58	27.6	1	2	1	50	52	45	41	110	21	82	84	60
16	76	172	52	17.3	1	1	1	50	52	33	41	110	27	92	79	60
17	71	149	60	27	1	3	1	50	49	31	41	90	31	61	64	40
18	70	146	57	26.9	1	1	1	50	51	49	50	110	18	79	83	60
19	83	149	56	25.2	2	1	1	55	42	60	39	115	18	70	80	60
20	72	149	60	27	2	1	2	55	65	15	5	100	30	85	75	45
21	84	141	50	25.1	2	1	3	55	23	25	51	105	15	83	62	50
22	65	157	66	26.9	2	1	1	60	64	15	5	100	35	91	84	40
23	38	145	39	18.5	2	1	1	60	17	50	35	120	9	90	73	60
24	72	146	59	27.5	2	1	1	65	47	55	60	95	25	80	77	30
25	76	156	73	30	2	1	1	65	40	45	35	125	11	80	83	60
26	74	142	64	31.7	2	1	1	65	37	35	60	105	21	85	84	40
27	65	157	66	26.9	2	1	1	65	17	45	25	125	11	83	76	60
28	69	143	72	35	2	1	2	65	47	55	60	115	21	73	81	50
29	77	138	45	23.7	2	1	1	70	39	41	45	90	24	80	72	20
30	86	150	67	29.9	2	1	2	70	18	63	50	115	11	69	88	45
31	74	153	69	29.7	2	1	1	70	40	25	35	125	21	80	75	55
32	68	150	61	27.5	2	1	1	70	23	70	43	100	15	75	91	30
33	69	157	66	26.9	2	1	1	70	13	73	50	105	10	81	73	35
34	76	148	55	25.1	2	1	1	80	23	50	50	130	9	75	75	50
35	80	145	49	23.1	2	1	1	80	17	35	35	105	11	91	68	25
36	76	141	53	26.7	2	1	1	80	34	43	51	125	23	78	72	45
37	74	145	54	25.8	2	1	2	80	23	45	26	95	27	91	79	15
38	69	152	63	27.3	2	1	1	80	12	48	32	95	13	87	88	15
39	78	145	49	23.1	2	1	1	85	39	65	55	105	13	65	81	20
40	60	153	61	26.1	2	1	1	85	23	50	50	130	11	75	72	45
41	78	150	70	31.1	2	1	3	85	57	68	60	105	21	83	72	20
42	50	147	73	33.8	2	1	1	85	20	73	38	105	8	73	65	20
43	71	143	63	30.8	2	1	1	85	34	43	48	115	23	89	86	30
44	78	147	71	33.1	2	1	1	85	32	70	48	125	23	85	73	40
45	84	143	84	41.3	2	1	1	85	9	70	39	105	18	75	83	20
46	74	147	43	19.9	2	1	1	85	26	55	60	115	31	82	71	30
47	76	141	53	26.7	2	1	1	85	57	30	10	110	25	62	79	25
48	79	147	71	33.1	2	1	1	85	35	35	50	110	23	68	73	25
49	71	155	70	28.9	2	1	1	85	47	65	56	120	17	85	83	35
50	76	148	55	25.1	2	1	1	85	60	35	35	110	21	62	84	25
51	66	145	64	30.3	2	1	1	80	36	57	48	90	23	58	82	10
52	86	143	84	41.3	2	1	1	85	26	53	56	100	18	65	83	15
53	58	163	72	27.3	2	1	1	80	22	50	38	130	17	86	82	50
54	68	148	74	33.5	2	1	1	80	39	53	48	100	28	85	75	20
55	68	153	59	25.2	2	1	1	90	55	55	45	130	32	76	81	40
56	63	155	63	25.9	2	1	1	90	31	61	48	105	10	83	83	15
57	76	156	81	33.3	2	1	2	90	45	53	60	90	28	88	89	0
58	73	142	51	25.1	2	1	1	90	36	45	32	110	24	85	75	20
59	65	146	61	28.6	2	1	1	90	32	35	31	90	32	75	85	0
60	81	144	58	28	2	1	1	90	39	45	43	105	27	75	78	15
61	68	160	65	25.4	2	1	1	90	27	38	27	115	13	85	88	25
62	66	150	66	29.3	2	1	1	90	57	30	51	110	13	83	79	20
63	80	144	46	21.9	2	1	1	90	47	39	29	120	15	90	75	30
64	68	160	65	25.4	2	1	1	90	60	35	35	110	18	86	69	20
65	57	149	84	37.7	2	1	3	90	57	45	29	130	19	87	88	40
66	74	142	64	31.7	2	1	1	90	39	35	39	120	23	85	81	30
67	81	146	62	28.9	2	1	1	90	25	53	25	115	21	89	83	25
68	62	146	62	28.9	2	1	2	90	64	25	49	110	31	86	87	20
69	70	145	56	26.5	2	1	1	90	50	50	29	105	21	71	83	15
70	56	146	64	30.1	2	1	1	90	45	45	37	90	34	85	74	0
71	65	149	71	32.2	2	1	1	90	46	53	50	90	30	78	83	0
72	68	155	64	26.9	2	1	1	90	30	53	52	95	15	87	78	5
73	68	160	65	25.4	2	1	1	90	59	20	35	115	18	82	84	25
74	72	143	56	27.5	2	1	1	90	35	53	36	105	13	85	90	15
75	80	150	48	21.3	2	1	1	90	44	43	60	120	24	80	85	30
76	69	161	78	30	2	1	3	90	46	45	50	110	12	85	89	20
77	83	145	44	20.6	2	1	1	80	59	38	58	130	15	78	81	50
78	74	154	59	24.8	2	1	1	90	58	43	59	120	11	89	85	30
79	66	156	58	23.9	2	1	1	90	63	46	55	120	15	94	75	30
80	73	155	60	25	2	1	1	90	63	25	30	125	15	91	90	35
81	62	157	60	24.3	2	1	1	90	48	35	40	130	21	86	86	40
82	85	153	58	24.9	2	1	1	90	51	55	63	110	19	81	75	20
83	67	148	74	33.5	2	1	1	90	30	51	38	100	17	89	82	10
84	71	146	59	27.5	2	1	1	90	45	68	61	130	14	85	75	40
85	78	147	65	30.1	2	1	2	90	69	20	63	110	23	75	87	20
86	76	143	50	24.4	2	1	1	90	48	65	70	125	13	75	85	35
87	68	160	68	26.6	2	1	2	90	53	30	50	130	15	90	70	40
88	73	158	77	30.9	2	1	1	90	55	45	59	110	20	75	80	20
89	61	165	71	26.3	2	1	1	90	57	38	64	115	20	83	80	25
90	63	151	63	27.6	2	1	3	90	45	40	68	105	15	75	73	15
91	59	149	53	23.8	2	1	1	90	76	25	69	125	21	89	78	35
92	77	157	59	23.9	2	2	1	90	52	43	28	130	16	79	81	40
93	60	145	50	24.1	2	2	1	90	49	35	35	110	19	85	75	20
94	74	151	58	25.4	2	2	1	60	57	28	36	110	19	80	82	50
95	61	150	57	25.3	2	2	1	80	49	39	39	105	18	84	86	25
96	82	151	61	26.9	2	2	1	80	48	46	38	105	18	87	91	25
97	74	155	67	27.8	2	2	3	80	43	55	53	110	19	88	83	30
98	70	149	60	27	2	2	1	90	38	43	31	110	19	82	93	10
99	65	151	62	27.2	2	2	1	90	45	55	34	125	13	87	93	35
100	77	144	54	26.1	2	2	1	90	38	43	60	130	14	89	91	40
101	74	143	47	22.9	2	3	1	90	23	29	41	95	25	63	65	5
102	77	138	49	25.7	2	3	1	90	56	38	26	100	25	61	63	10
103	64	151	56	24.4	2	3	1	55	22	35	46	90	29	62	63	35
104	58	139	63	32.5	2	3	1	60	32	50	35	85	25	59	81	25
105	60	149	84	37.7	2	3	3	65	39	41	45	105	23	71	67	40
106	71	149	60	27	2	3	3	65	39	29	34	110	32	65	67	45
107	65	151	75	33	2	3	3	65	39	35	40	100	27	75	51	35
108	79	141	58	29.3	2	3	1	70	37	35	39	100	37	66	65	30
109	64	156	83	34.2	2	3	2	85	46	31	43	90	31	63	51	5
110	70	145	54	25.8	2	3	1	90	36	52	50	90	18	70	72	0
111	81	150	48	21.3	2	3	1	90	26	34	43	95	28	71	60	5
112	60	162	79	30.1	2	3	1	90	35	39	34	100	23	59	75	10
113	77	154	46	19.4	2	3	1	90	48	45	29	105	41	65	73	15
114	74	154	59	24.8	2	3	1	90	70	30	50	105	23	93	61	15
115	75	155	65	27.3	2	3	2	90	52	43	15	110	15	62	71	20
116	69	150	51	22.5	2	3	1	90	49	37	27	130	15	83	72	40
117	75	146	54	25.2	2	3	1	90	53	40	35	95	19	75	74	5
118	37	145	39	18.5	2	4	2	60	54	30	34	95	29	58	58	35
119	68	146	47	22	2	4	1	90	45	35	40	100	23	68	66	10
120	59	149	53	23.8	2	4	2	90	33	45	50	110	17	78	74	20
121	58	158	64	25.6	2	3	1	80	48	40	40	100	29	72	74	20
122	66	153	87	37.2	2	3	2	85	42	48	50	105	23	78	80	20
